# Supplementary material for: Enhancing the Performance of MoS2 Field-Effect Transistors Using Self-Assembled Monolayers: A Promising Strategy to Alleviate Dielectric Layer Scattering and Improve Device Performance
Source: Molecules. 2024 Aug 23;29(17):3988. doi: 10.3390/molecules29173988 (PMC11396459; doi:10.3390/molecules29173988)
Supplement: Supplementary file 1 [file molecules-29-03988-s001.zip]

Archive with 1 entries (1 files):
- molecules-3130427-supplementary.pdf
